# Supplementary material for: Is two-point method a valid and reliable method to predict 1RM? A systematic review
Source: PLoS One. 2023 Nov 20;18(11):e0294509. doi: 10.1371/journal.pone.0294509 (PMC10659210; doi:10.1371/journal.pone.0294509)
Supplement: S1 Data — (XLSX) [file pone.0294509.s002.xlsx]

## Sheet: Sheet1
studies	high 1RM (real or predict) Mean (kg)	high 1RM (real or predict) SD (kg)	low 1RM (real or predict) Mean (kg)	low 1RM (real or predict) SD (kg)	sample size
García-Ramos et al.，a	76.3	13	76.3	13	30
García-Ramos et al.，b	76.3	13	75.8	12.8	30
García-Ramos et al.，c	83.4	12.9	80.5	13.7	30
García-Ramos et al.，d	81.6	12.8	80.5	13.7	30
García-Ramos et al.	90.5	13.6	89.8	13.4	26
Pérez-Castilla et al.* ，a	89.4	13.1	83.8	12.3	11
Pérez-Castilla et al.* ，b	83.8	13.2	83.8	12.3	11
Pérez-Castilla et al.* ，c	88.9	12.8	83.8	12.3	11
Pérez-Castilla et al.* ，d	88.1	13.6	83.8	12.3	11
Pérez-Castilla et al.* ，e	83.8	12.3	76.2	11.3	11
Pérez-Castilla et al.* ，f	90	15.6	83.8	12.3	11
Pérez-Castilla et al.* ，g	90.1	13.3	83.8	12.3	11
Caven et al.，BP: GV1RM	41.3	9	38.6	7.5	17
Caven et al.，BP: IV1RM	41.3	9.1	38.6	7.5	17
Caven et al.，SQ: GV1RM	90.3	17.8	86.5	14.7	17
Caven et al.，SQ: IV1RM	89.4	18.1	86.5	14.7	17
Pérez-Castilla et al.*，CL	82.4	12.9	79.4	12.4	20
Pérez-Castilla et al.*，ME	84.5	11.1	82.6	11.6	20
Pérez-Castilla et al.*，WI	80.4	13.2	79.1	13.6	20
Pérez-Castilla et al.*，SE	83	13.1	80.9	13.2	20
Janicijevic et al.*，Co，a	64.2	17.6	61.6	17.5	86
Janicijevic et al.*，Co，b	64.2	17.7	61.6	17.5	86
Janicijevic et al.*，Co，c	64.7	17.7	61.6	17.5	86
Janicijevic et al.*，EC，a	66.3	18.3	64.9	17.8	86
Janicijevic et al.*，EC，b	66.3	18.3	64.7	17.7	86
Janicijevic et al.*，EC，c	66.3	18.3	64.7	17.7	86
Perez et al.，a	90.99	46	90.23	45.18	20
Perez et al.，b	91.29	45.61	90.23	45.18	20
Perez et al.，c	93.19	47.35	90.23	45.18	20
Pérez-Castilla et al.，LPT，LPD	66.1	19.6	62.8	19.6	23
Pérez-Castilla et al.，LPT，SCR	62.9	18.8	62.8	19.6	23
Pérez-Castilla et al.，APP，LPD	67	19.6	59.9	18.8	23
Pérez-Castilla et al.，APP，SCR	64.5	18.8	59.9	18.8	23
Aidar et al.*，MVT，a	122	41.3	113	31.3	15
Aidar et al.*，MVT，b	129.4	51.2	113	31.3	15
Aidar et al.*，F-V，a	144	59.7	113	31.3	15
Aidar et al.*，F-V，b	150.9	64.9	113	31.3	15
Cetin et al.，Deadlift，a	218.96	83.41	171.56	33.18	13
Cetin et al.，Deadlift，b	182.94	33.17	171.56	33.18	13
Cetin et al.，Deadlift，c	173.46	29.38	171.56	33.18	13
Cetin et al.，Deadlift，d	179.15	25.59	171.56	33.18	13
Cetin et al.，Deadlift，e	174.4	32.24	171.56	33.18	13
Cetin et al.，Half-squat，a	183.86	61.54	148.59	36.03	13
Cetin et al.，Half-squat，b	171.11	40.52	148.59	36.03	13
Cetin et al.，Half-squat，c	155.35	39.02	148.59	36.03	13
Cetin et al.，Half-squat，d	189.87	102.06	148.59	36.03	13
Cetin et al.，Half-squat，e	153.85	39.77	148.59	36.03	13
Jiménez-Alonso et al.*，VF	82.6	18.4	79.1	18.3	13
Jiménez-Alonso et al.*，NVF	83.5	17.4	79.4	17.3	13
Jukic et al.，DLw，GV1RM	191.7	31.3	179	29.9	18
Jukic et al.，DLw，IV1RM	195	33.1	179	29.9	18
Jukic et al.，DLn，GV1RM	170.1	28.2	162	26.9	18
Jukic et al.，DLn，IV1RM	168.6	27.4	162	26.9	18
Macarilla et al.，SQ	171.62	36.61	142.94	37.81	17
Macarilla et al.，BP	119	27.66	108.62	23.06	17
Soriano et al.*，a	57	19	52.1	19.5	27
Soriano et al.*，b	57	19	53.9	19.1	27
Kj?r et al.，MV，RS	197.9	49.3	190	43.1	11
Kj?r et al.，MV，FS	179.3	45.9	178.2	43.3	11
Kj?r et al.，PV，RS	199.1	49.8	190	43.1	11
Kj?r et al.，PV，FS	192	56.2	178.2	43.3	11
